# Supplementary material for: Negative Feedback Enables Fast and Flexible Collective Decision-Making in Ants
Source: PLoS One. 2012 Sep 12;7(9):e44501. doi: 10.1371/journal.pone.0044501 (PMC3440389; doi:10.1371/journal.pone.0044501)
Supplement: Table S1 — The raw data for the tests presented in Table 2 . (XLSX) [file pone.0044501.s008.xlsx]

## Sheet: PartAStatistics
Exp 1 - Difference between identical feeders							Exp 1 - Empty ants leaving the feeders					Exp 1 - Ratio of empty/full ants leaving feeder							Exp 2 – Difference between non-identical feeders
Time	Diff	Holes	Colony				Colony	Holes	Time	EmptyAnts			Colony	Time	Holes	Ratio			Time	SecondFeeder	Holes	Colony
5	0.333333	1	1				1	1	15	126			1	15	1	3.29545			40	0.722222	3	1
10	1	1	1				1	1	30	140			1	30	1	4.95833			42	0.8125	3	1
15	0.6	1	1				1	1	45	169			1	45	1	3.31818			44	0.647059	3	1
20	0	1	1				1	1	60	61			1	60	1	2.39286			46	0.615385	3	1
25	0.428571	1	1				1	1	75	81			1	75	1	0.722222			48	0.533333	3	1
30	0.333333	1	1				1	1	90	63			1	90	1	1.08333			50	0.555556	3	1
35	0.0909091	1	1				1	1	105	66			1	105	1	0.68			52	0.666667	3	1
40	0	1	1				1	1	120	66			1	120	1	0.615385			54	0.9	3	1
45	0.230769	1	1				2	1	15	67			1	15	3	1.65385			56	0.764706	3	1
50	0.0909091	1	1				2	1	30	133			1	30	3	0.769231			58	0.75	3	1
55	0	1	1				2	1	45	133			1	45	3	0.672414			60	0.615385	3	1
60	0.142857	1	1				2	1	60	59			1	60	3	0.533333			62	0.6	3	1
65	0	1	1				2	1	75	69			1	75	3	0.353846			64	0.705882	3	1
70	0	1	1				2	1	90	73			1	90	3	0.462687			66	0.692308	3	1
75	0.0588235	1	1				2	1	105	50			1	105	3	0.4375			68	0.736842	3	1
80	0.0666667	1	1				2	1	120	50			1	120	3	0.413043			70	0.772727	3	1
85	0.0666667	1	1				3	1	15	14			1	15	9	0.36			72	0.666667	3	1
90	0	1	1				3	1	30	45			1	30	9	0.166667			74	0.833333	3	1
95	0.142857	1	1				3	1	45	49			1	45	9	0.09375			76	0.933333	3	1
100	0	1	1				3	1	60	35			1	60	9	0.170732			78	0.8125	3	1
105	0.125	1	1				3	1	75	24			1	75	9	0.212121			80	0.6	3	1
110	0.142857	1	1				3	1	90	16			1	90	9	0.127273			82	0.7	3	1
115	0.0666667	1	1				3	1	105	25			1	105	9	0.0689655			84	0.727273	3	1
120	0.0666667	1	1				3	1	120	25			1	120	9	0.181818			86	0.666667	3	1
5	1	1	2				4	1	15	145			1	15	27	0.321839			88	0.818182	3	1
10	1	1	2				4	1	30	119			1	30	27	0.0481928			90	0.714286	3	1
15	1	1	2				4	1	45	73			1	45	27	0.0196078			40	0.2	9	1
20	1	1	2				4	1	60	67			1	60	27	0.171429			42	0.227273	9	1
25	1	1	2				4	1	75	13			1	75	27	0.107143			44	0.15	9	1
30	1	1	2				4	1	90	26			1	90	27	0			46	0.133333	9	1
35	0.75	1	2				4	1	105	17			1	105	27	0.047619			48	0.210526	9	1
40	0.71	1	2				4	1	120	17			1	120	27	0.0769231			50	0.238095	9	1
45	0.33	1	2				5	1	15	84			2	15	1	0.369048			52	0.466667	9	1
50	0.2	1	2				5	1	30	45			2	30	1	0.555556			54	0.1	9	1
55	0.2	1	2				5	1	45	25			2	45	1	3.28			56	0.318182	9	1
60	0.08	1	2				5	1	60	15			2	60	1	1.6			58	0.285714	9	1
65	0.14	1	2				5	1	75	9			2	75	1	2			60	0.235294	9	1
70	0	1	2				5	1	90	6			2	90	1	3.83333			62	0.25	9	1
75	0	1	2				5	1	105	9			2	105	1	1.55556			64	0.235294	9	1
80	0.0769231	1	2				5	1	120	9			2	120	1	6			66	0.277778	9	1
85	0	1	2				6	1	15	133			2	15	3	2.28571			68	0.1875	9	1
90	0.05	1	2				6	1	30	127			2	30	3	0.837209			70	0.25	9	1
95	0	1	2				6	1	45	75			2	45	3	0.3125			72	0.333333	9	1
100	0.06	1	2				6	1	60	81			2	60	3	0.142857			74	0.363636	9	1
105	0	1	2				6	1	75	72			2	75	3	0.434783			76	0	9	1
110	0.14	1	2				6	1	90	63			2	90	3	0.4			78	0.375	9	1
115	0.0588235	1	2				6	1	105	26			2	105	3	0.133333			80	0.444444	9	1
120	0	1	2				6	1	120	26			2	120	3	0.416667			82	0.307692	9	1
5	1	1	3				1	3	15	119			2	15	9	1.32			84	0.375	9	1
10	0.5	1	3				1	3	30	42			2	30	9	0.66129			86	0.777778	9	1
15	0	1	3				1	3	45	32			2	45	9	0.5			88	0.444444	9	1
20	0.2	1	3				1	3	60	14			2	60	9	0.409091			90	0.4	9	1
25	0	1	3				1	3	75	17			2	75	9	0.25			40	0.351351	27	1
30	0.272727	1	3				1	3	90	13			2	90	9	0			42	0.4	27	1
35	0.176471	1	3				1	3	105	19			2	105	9	0.222222			44	0.314286	27	1
40	0.125	1	3				1	3	120	19			2	120	9	0			46	0.363636	27	1
45	0.06	1	3				2	3	15	158			2	15	27	1.94118			48	0.275862	27	1
50	0.06	1	3				2	3	30	108			2	30	27	0.553571			50	0.4	27	1
55	0	1	3				2	3	45	68			2	45	27	0.0909091			52	0.4	27	1
60	0	1	3				2	3	60	64			2	60	27	0.148148			54	0.393939	27	1
65	0.08	1	3				2	3	75	35			2	75	27	0.166667			56	0.40625	27	1
70	0.08	1	3				2	3	90	41			2	90	27	0.111111			58	0.366667	27	1
75	0.0769231	1	3				2	3	105	66			2	105	27	0			60	0.37931	27	1
80	0	1	3				2	3	120	66			2	120	27	0.0833333			62	0.357143	27	1
85	0.166667	1	3				3	3	15	33			3	15	1	14			64	0.444444	27	1
90	0	1	3				3	3	30	31			3	30	1	5.625			66	0.30303	27	1
95	0.09	1	3				3	3	45	14			3	45	1	2.88235			68	0.392857	27	1
100	0.0769231	1	3				3	3	60	23			3	60	1	2.1875			70	0.387097	27	1
105	0.142857	1	3				3	3	75	12			3	75	1	1.26316			72	0.545455	27	1
110	0.08	1	3				3	3	90	9			3	90	1	0.8			74	0.5	27	1
115	0.09	1	3				3	3	105	10			3	105	1	1.25			76	0.4375	27	1
120	0.17	1	3				3	3	120	10			3	120	1	1.33333			78	0.392857	27	1
5	0.0769231	1	4				4	3	15	43			3	15	3	16.5			80	0.458333	27	1
10	0.111111	1	4				4	3	30	40			3	30	3	2.58333			82	0.56	27	1
15	0	1	4				4	3	45	39			3	45	3	0.875			84	0.416667	27	1
20	0.0769231	1	4				4	3	60	20			3	60	3	1.53333			86	0.416667	27	1
25	0	1	4				4	3	75	11.5			3	75	3	0.413793			88	0.555556	27	1
30	0.0666667	1	4				4	3	90	15.5			3	90	3	0.290323			90	0.44	27	1
35	0.08	1	4				4	3	105	10.5			3	105	3	0.384615			40	0.608696	3	2
40	0	1	4				4	3	120	10.5			3	120	3	0.608696			42	0.565217	3	2
45	0	1	4				5	3	15	80			3	15	9	0.72973			44	0.6	3	2
50	0.07	1	4				5	3	30	36			3	30	9	0.515152			46	0.652174	3	2
55	0	1	4				5	3	45	15			3	45	9	0.558824			48	0.608696	3	2
60	0.13	1	4				5	3	60	4			3	60	9	0.193548			50	0.615385	3	2
65	0.142857	1	4				5	3	75	10			3	75	9	0.45			52	0.652174	3	2
70	0.13	1	4				5	3	90	4			3	90	9	0.176471			54	0.64	3	2
75	0.13	1	4				5	3	105	2			3	105	9	0.125			56	0.583333	3	2
80	0.166667	1	4				5	3	120	2			3	120	9	0.35			58	0.6	3	2
85	0	1	4				6	3	15	90			3	15	27	1			60	0.45	3	2
90	0	1	4				6	3	30	52			3	30	27	0.258621			62	0.695652	3	2
95	0	1	4				6	3	45	54			3	45	27	0.107692			64	0.666667	3	2
100	0.0769231	1	4				6	3	60	22			3	60	27	0.104167			66	0.666667	3	2
105	0.230769	1	4				6	3	75	14			3	75	27	0.0689655			68	0.769231	3	2
110	0.14	1	4				6	3	90	22			3	90	27	0.285714			70	0.65	3	2
115	0.09	1	4				6	3	105	25			3	105	27	5.16667			72	0.764706	3	2
120	0	1	4				6	3	120	25			3	120	27	0.176471			74	0.538462	3	2
5	0.333333	1	5				1	9	15	91			4	15	1	10.5			76	1	3	2
10	0.272727	1	5				1	9	30	47			4	30	1	9.33333			78	0.7	3	2
15	0.0666667	1	5				1	9	45	8			4	45	1	5.63333			80	0.727273	3	2
20	0.0666667	1	5				1	9	60	13			4	60	1	3.62069			82	0.692308	3	2
25	0.06	1	5				1	9	75	14			4	75	1	3			84	1	3	2
30	0.06	1	5				1	9	90	16			4	90	1	2.73913			86	0.727273	3	2
35	0.05	1	5				1	9	105	11			4	105	1	3.47368			88	0.666667	3	2
40	0.06	1	5				1	9	120	11			4	120	1	1.7			90	0.714286	3	2
45	0.0588235	1	5				2	9	15	52			4	15	3	2.42857			40	0.617647	9	2
50	0.11	1	5				2	9	30	26			4	30	3	0.807692			42	0.71875	9	2
55	0	1	5				2	9	45	26			4	45	3	0.571429			44	0.607143	9	2
60	0	1	5				2	9	60	14			4	60	3	0.736842			46	0.545455	9	2
65	0.13	1	5				2	9	75	24			4	75	3	0.772727			48	0.6	9	2
70	0	1	5				2	9	90	16			4	90	3	0.433333			50	0.625	9	2
75	0.111111	1	5				2	9	105	15			4	105	3	0.452381			52	0.705882	9	2
80	0.33	1	5				2	9	120	15			4	120	3	0.896552			54	0.428571	9	2
85	0.43	1	5				3	9	15	27			4	15	9	1.16667			56	0.647059	9	2
90	0.0909091	1	5				3	9	30	17			4	30	9	0.635135			58	0.421053	9	2
95	0	1	5				3	9	45	19			4	45	9	0.129032			60	0.72	9	2
100	0.333333	1	5				3	9	60	6			4	60	9	0.433333			62	0.7	9	2
105	0.13	1	5				3	9	75	9			4	75	9	0.424242			64	0.565217	9	2
110	0.2	1	5				3	9	90	6			4	90	9	0.551724			66	0.6	9	2
115	0.2	1	5				3	9	105	2			4	105	9	0.34375			68	0.5	9	2
120	0.11	1	5				3	9	120	2			4	120	9	0.266667			70	0.681818	9	2
5	0.2	1	6				4	9	15	27			4	15	27	0.253968			72	0.666667	9	2
10	0.07	1	6				4	9	30	16			4	30	27	0.224138			74	0.5	9	2
15	0.0588235	1	6				4	9	45	6			4	45	27	0.164179			76	0.5	9	2
20	0.11	1	6				4	9	60	7			4	60	27	0.23913			78	0.222222	9	2
25	0.0588235	1	6				4	9	75	7			4	75	27	0.555556			80	0.6	9	2
30	0.0666667	1	6				4	9	90	7			4	90	27	0.485714			82	0.666667	9	2
35	0.047619	1	6				4	9	105	2			4	105	27	0.333333			84	0.5	9	2
40	0.111111	1	6				4	9	120	2			4	120	27	0.516129			86	0.727273	9	2
45	0	1	6				5	9	15	66			5	15	1	11.1667			88	0.625	9	2
50	0.176471	1	6				5	9	30	41			5	30	1	4.92593			90	0.555556	9	2
55	0.111111	1	6				5	9	45	14			5	45	1	6.65			40	0.290323	27	2
60	0	1	6				5	9	60	9			5	60	1	2.68182			42	0.233333	27	2
65	0.0666667	1	6				5	9	75	4			5	75	1	3.45			44	0.384615	27	2
70	0	1	6				5	9	90	0			5	90	1	4.5625			46	0.25	27	2
75	0	1	6				5	9	105	2			5	105	1	7.14286			48	0.384615	27	2
80	0.333333	1	6				5	9	120	2			5	120	1	0.636364			50	0.357143	27	2
85	0.0909091	1	6				6	9	15	69			5	15	3	2.35821			52	0.291667	27	2
90	0.0666667	1	6				6	9	30	46			5	30	3	1.17391			54	0.5	27	2
95	0.09	1	6				6	9	45	40			5	45	3	0.492754			56	0.346154	27	2
100	0	1	6				6	9	60	28			5	60	3	0.8			58	0.352941	27	2
105	0.09	1	6				6	9	75	31			5	75	3	0.875			60	0.307692	27	2
110	0.25	1	6				6	9	90	20			5	90	3	1.20588			62	0.352941	27	2
115	0.142857	1	6				6	9	105	25			5	105	3	1.53488			64	0.363636	27	2
120	0	1	6				6	9	120	25			5	120	3	1.78125			66	0.4	27	2
5	0.181818	3	1				1	27	15	32			5	15	9	0.658228			68	0	27	2
10	0.4375	3	1				1	27	30	13			5	30	9	0.65			70	0.142857	27	2
15	0.128205	3	1				1	27	45	11			5	45	9	0.490566			72	0.2	27	2
20	0.0909091	3	1				1	27	60	11			5	60	9	0.388889			74	0.428571	27	2
25	0.0909091	3	1				1	27	75	15			5	75	9	6.16			76	0.333333	27	2
30	0.215686	3	1				1	27	90	17			5	90	9	0.615385			78	0.375	27	2
35	0.0196078	3	1				1	27	105	11			5	105	9	0.833333			80	0.5	27	2
40	0.129032	3	1				1	27	120	11			5	120	9	0.84			82	0.375	27	2
45	0.176471	3	1				2	27	15	160			5	15	27	2.5			84	0.444444	27	2
50	0.0566038	3	1				2	27	30	97			5	30	27	0.92381			86	0.3	27	2
55	0.136364	3	1				2	27	45	80			5	45	27	0.733945			88	0.375	27	2
60	0.04	3	1				2	27	60	42			5	60	27	0.538462			90	0.428571	27	2
65	0.05	3	1				2	27	75	40			5	75	27	1			40	0.636364	3	3
70	0.08	3	1				2	27	90	45			5	90	27	0.725806			42	0.571429	3	3
75	0.0909091	3	1				2	27	105	19			5	105	27	0.267606			44	0.625	3	3
80	0.030303	3	1				2	27	120	19			5	120	27	0.941176			46	0.833333	3	3
85	0.176471	3	1				3	27	15	35			6	15	1	7			48	0.5	3	3
90	0.0769231	3	1				3	27	30	15			6	30	1	5.52174			50	0.5	3	3
95	0.077	3	1				3	27	45	7			6	45	1	2.58621			52	0.7	3	3
100	0.166667	3	1				3	27	60	5			6	60	1	1.32787			54	0.7	3	3
105	0.272727	3	1				3	27	75	2			6	75	1	2.57143			56	0.625	3	3
110	0	3	1				3	27	90	2			6	90	1	2.52			58	0.5	3	3
115	0.04	3	1				3	27	105	2			6	105	1	2.20833			60	0.333333	3	3
120	0.238095	3	1				3	27	120	2			6	120	1	1.86957			62	0.571429	3	3
5	0	3	2				4	27	15	28			6	15	3	1.45161			64	0.625	3	3
10	1	3	2				4	27	30	4			6	30	3	0.945455			66	0.428571	3	3
15	1	3	2				4	27	45	1			6	45	3	0.794118			68	0.6	3	3
20	1	3	2				4	27	60	6			6	60	3	0.44898			70	0.5	3	3
25	1	3	2				4	27	75	3			6	75	3	0.269231			72	0.4	3	3
30	0.875	3	2				4	27	90	0			6	90	3	0.4			74	0.363636	3	3
35	1	3	2				4	27	105	1			6	105	3	0.409836			76	0.454545	3	3
40	0.894737	3	2				4	27	120	1			6	120	3	0.40625			78	0.285714	3	3
45	0.875	3	2				5	27	15	66			6	15	9	0.811765			80	0.5	3	3
50	0.904762	3	2				5	27	30	31			6	30	9	0.469388			82	0.25	3	3
55	0.727273	3	2				5	27	45	3			6	45	9	0.833333			84	0.857143	3	3
60	0.684211	3	2				5	27	60	4			6	60	9	0.54902			86	0.375	3	3
65	0.666667	3	2				5	27	75	4			6	75	9	0.632653			88	0.666667	3	3
70	0.52	3	2				5	27	90	1			6	90	9	1.05263			90	0.25	3	3
75	0.481481	3	2				5	27	105	0			6	105	9	1.13636			40	0.568182	9	3
80	0.6	3	2				5	27	120	0			6	120	9	0.740741			42	0.557692	9	3
85	0.727273	3	2				6	27	15	27			6	15	27	0.435484			44	0.583333	9	3
90	0.481481	3	2				6	27	30	31			6	30	27	0.584906			46	0.603774	9	3
95	0.5	3	2				6	27	45	11			6	45	27	0.354839			48	0.533333	9	3
100	0.391304	3	2				6	27	60	21			6	60	27	0.583333			50	0.563636	9	3
105	0.6	3	2				6	27	75	27			6	75	27	0.710526			52	0.644068	9	3
110	0.2	3	2				6	27	90	18			6	90	27	0.5625			54	0.571429	9	3
115	0.263158	3	2				6	27	105	20			6	105	27	0.714286			56	0.666667	9	3
120	0.52381	3	2				6	27	120	20			6	120	27	1.07143			58	0.625	9	3
5	0.230769	3	3																60	0.611111	9	3
10	0.0967742	3	3																62	0.563636	9	3
15	0.0967742	3	3																64	0.615385	9	3
20	0.153846	3	3																66	0.622222	9	3
25	0.0714286	3	3																68	0.777778	9	3
30	0.428571	3	3																70	0.704545	9	3
35	0.304348	3	3																72	0.525	9	3
40	0.28	3	3																74	0.540541	9	3
45	0	3	3																76	0.647059	9	3
50	0.3	3	3																78	0.62069	9	3
55	0.0666667	3	3																80	0.645161	9	3
60	0.181818	3	3																82	0.64	9	3
65	0.411765	3	3																84	0.642857	9	3
70	0.2	3	3																86	0.806452	9	3
75	0.157895	3	3																88	0.631579	9	3
80	0.142857	3	3																90	0.684211	9	3
85	0.157895	3	3																40	0.145833	27	3
90	0.3	3	3																42	0.219512	27	3
95	0.11	3	3																44	0.2	27	3
100	0	3	3																46	0.181818	27	3
105	0.07	3	3																48	0.166667	27	3
110	0.05	3	3																50	0.226415	27	3
115	0.285714	3	3																52	0.1875	27	3
120	0.285714	3	3																54	0.226415	27	3
5	0	3	4																56	0.159091	27	3
10	0.08	3	4																58	0.185185	27	3
15	0.36	3	4																60	0.320755	27	3
20	0.0769231	3	4																62	0.244898	27	3
25	0.25	3	4																64	0.258065	27	3
30	0.2	3	4																66	0.166667	27	3
35	0.111111	3	4																68	0.257143	27	3
40	0	3	4																70	0.297872	27	3
45	0.25	3	4																72	0.346939	27	3
50	0.333333	3	4																74	0.28125	27	3
55	0.157895	3	4																76	0.184211	27	3
60	0.142857	3	4																78	0.40625	27	3
65	0.2	3	4																80	0.307692	27	3
70	0.0666667	3	4																82	0.275862	27	3
75	0.777778	3	4																84	0.294118	27	3
80	0.2	3	4																86	0.285714	27	3
85	0	3	4																88	0.444444	27	3
90	0.2	3	4																90	0.166667	27	3
95	0	3	4																40	0.714286	3	4
100	0.2	3	4																42	0.533333	3	4
105	0.14	3	4																44	0.529412	3	4
110	0.142857	3	4																46	0.705882	3	4
115	0.142857	3	4																48	0.588235	3	4
120	0.33	3	4																50	0.571429	3	4
5	0	3	5																52	0.545455	3	4
10	0.12	3	5																54	0.538462	3	4
15	0.111111	3	5																56	0.5	3	4
20	0.0967742	3	5																58	0.545455	3	4
25	0.25	3	5																60	0.5	3	4
30	0.166667	3	5																62	0.615385	3	4
35	0.217391	3	5																64	0.611111	3	4
40	0.2	3	5																66	0.642857	3	4
45	0.272727	3	5																68	0.5	3	4
50	0.538462	3	5																70	0.5	3	4
55	0.384615	3	5																72	0.5	3	4
60	0.09	3	5																74	0.5	3	4
65	0.6	3	5																76	0.466667	3	4
70	0.0909091	3	5																78	0.5	3	4
75	0.428571	3	5																80	0.5	3	4
80	0	3	5																82	0.545455	3	4
85	0	3	5																84	0.555556	3	4
90	0.272727	3	5																86	0.777778	3	4
95	0	3	5																88	0.5	3	4
100	0.142857	3	5																90	0.454545	3	4
105	0.33	3	5																40	0.628571	9	4
110	0.11	3	5																42	0.535714	9	4
115	0.2	3	5																44	0.617647	9	4
120	0	3	5																46	0.633333	9	4
5	0	3	6																48	0.588235	9	4
10	0.25	3	6																50	0.666667	9	4
15	0.52	3	6																52	0.636364	9	4
20	0.230769	3	6																54	0.653846	9	4
25	0.266667	3	6																56	0.52381	9	4
30	0.0555556	3	6																58	0.4375	9	4
35	0	3	6																60	0.65	9	4
40	0.0285714	3	6																62	0.6	9	4
45	0.176471	3	6																64	0.636364	9	4
50	0.111111	3	6																66	0.588235	9	4
55	0.0714286	3	6																68	0.478261	9	4
60	0.391304	3	6																70	0.526316	9	4
65	0.176471	3	6																72	0.368421	9	4
70	0.0769231	3	6																74	0.466667	9	4
75	0.230769	3	6																76	0.5	9	4
80	0.25	3	6																78	0.5625	9	4
85	0.142857	3	6																80	0.75	9	4
90	0.0909091	3	6																82	0.714286	9	4
95	0.142857	3	6																84	0.666667	9	4
100	0	3	6																86	0.75	9	4
105	0.29	3	6																88	0.555556	9	4
110	0.111111	3	6																90	0.666667	9	4
115	0.111111	3	6																40	0.333333	27	4
120	0.384615	3	6																42	0.333333	27	4
5	0.5	9	1																44	0.214286	27	4
10	0.310345	9	1																46	0.0714286	27	4
15	0.222222	9	1																48	0.307692	27	4
20	0.135135	9	1																50	0.0909091	27	4
25	0.189189	9	1																52	0.272727	27	4
30	0.513514	9	1																54	0.285714	27	4
35	0.03	9	1																56	0.5	27	4
40	0.103448	9	1																58	0.444444	27	4
45	0.448276	9	1																60	0.5	27	4
50	0.2	9	1																62	0.666667	27	4
55	0.0625	9	1																64	0.333333	27	4
60	0.266667	9	1																66	0.333333	27	4
65	0.0666667	9	1																68	0	27	4
70	0.3	9	1																70	0	27	4
75	0.230769	9	1																72	0.454545	27	4
80	0.0909091	9	1																74	0.375	27	4
85	0.27	9	1																76	0.25	27	4
90	0.5	9	1																78	0.4	27	4
95	0.166667	9	1																80	0.625	27	4
100	0.333333	9	1																82	0.5	27	4
105	0.23	9	1																84	1	27	4
110	0.555556	9	1																86	0.111111	27	4
115	0.272727	9	1																88	0.166667	27	4
120	0.166667	9	1																90	0.111111	27	4
5	0.111111	9	2																40	0.571429	3	5
10	0.444444	9	2																42	0.583333	3	5
15	0.529412	9	2																44	0.538462	3	5
20	0.548387	9	2																46	0.647059	3	5
25	0.529412	9	2																48	0.529412	3	5
30	0.578947	9	2																50	0.583333	3	5
35	0.44	9	2																52	0.666667	3	5
40	0.538462	9	2																54	0.636364	3	5
45	0.44	9	2																56	0.5	3	5
50	0.444444	9	2																58	0.692308	3	5
55	0.333333	9	2																60	0.545455	3	5
60	0.538462	9	2																62	0.666667	3	5
65	0.777778	9	2																64	0.625	3	5
70	1	9	2																66	0.625	3	5
75	0.14	9	2																68	0.727273	3	5
80	0.142857	9	2																70	0.428571	3	5
85	0.6	9	2																72	0.555556	3	5
90	1	9	2																74	0.5	3	5
95	0.333333	9	2																76	0.571429	3	5
100	1	9	2																78	0.5	3	5
105	0.5	9	2																80	0.714286	3	5
110	0.2	9	2																82	0.6	3	5
115	0	9	2																84	0.8	3	5
120	0.142857	9	2																86	0.8	3	5
5	1	9	3																88	0.5	3	5
10	0.411765	9	3																90	0.333333	3	5
15	0.272727	9	3																40	0.463415	9	5
20	0.473684	9	3																42	0.475	9	5
25	0.355932	9	3																44	0.488372	9	5
30	0.518519	9	3																46	0.487805	9	5
35	0.636364	9	3																48	0.488889	9	5
40	0.371429	9	3																50	0.475	9	5
45	0.5	9	3																52	0.555556	9	5
50	0.333333	9	3																54	0.533333	9	5
55	0.3	9	3																56	0.555556	9	5
60	0.2	9	3																58	0.511628	9	5
65	0.8	9	3																60	0.581395	9	5
70	0.25	9	3																62	0.52381	9	5
75	0.4	9	3																64	0.55814	9	5
80	0.230769	9	3																66	0.545455	9	5
85	0	9	3																68	0.5	9	5
90	0.25	9	3																70	0.5	9	5
95	0.333333	9	3																72	0.538462	9	5
100	0.333333	9	3																74	0.514286	9	5
105	0.111111	9	3																76	0.548387	9	5
110	1	9	3																78	0.6	9	5
115	0.43	9	3																80	0.533333	9	5
120	0.142857	9	3																82	0.416667	9	5
5	0.25	9	4																84	0.380952	9	5
10	0.04	9	4																86	0.578947	9	5
15	0.290323	9	4																88	0.571429	9	5
20	0.03	9	4																90	0.6	9	5
25	0.115385	9	4																40	0.434783	27	5
30	0.319149	9	4																42	0.7	27	5
35	0.225806	9	4																44	0.535714	27	5
40	0.219512	9	4																46	0.555556	27	5
45	0.266667	9	4																48	0.571429	27	5
50	0.2	9	4																50	0.5	27	5
55	0.0322581	9	4																52	0.52381	27	5
60	0.22	9	4																54	0.636364	27	5
65	0.5	9	4																56	0.526316	27	5
70	0.294118	9	4																58	0.590909	27	5
75	0.1	9	4																60	0.571429	27	5
80	0.04	9	4																62	0.588235	27	5
85	0.263158	9	4																64	0.5	27	5
90	0.4	9	4																66	0.47619	27	5
95	0.290323	9	4																68	0.666667	27	5
100	0.1	9	4																70	1	27	5
105	0.214286	9	4																72	0.769231	27	5
110	0.0769231	9	4																74	0.6875	27	5
115	0.125	9	4																76	0.545455	27	5
120	0.166667	9	4																78	0.5	27	5
5	1	9	5																80	0.529412	27	5
10	0.333333	9	5																82	0.75	27	5
15	0.351351	9	5																84	0.571429	27	5
20	0.319149	9	5																86	0.5	27	5
25	0.677419	9	5																88	0.5	27	5
30	0.421053	9	5																90	0.533333	27	5
35	0.225806	9	5																40	0.68	3	6
40	0.333333	9	5																42	0.73913	3	6
45	0.636364	9	5																44	0.75	3	6
50	0.277778	9	5																46	0.777778	3	6
55	0.714286	9	5																48	0.681818	3	6
60	0.333333	9	5																50	0.695652	3	6
65	0.1	9	5																52	0.68	3	6
70	0.52381	9	5																54	0.692308	3	6
75	0.294118	9	5																56	0.681818	3	6
80	0.52381	9	5																58	0.727273	3	6
85	0.142857	9	5																60	0.692308	3	6
90	0.2	9	5																62	0.655172	3	6
95	0.166667	9	5																64	0.666667	3	6
100	0.4	9	5																66	0.714286	3	6
105	0.07	9	5																68	0.666667	3	6
110	0.157895	9	5																70	0.730769	3	6
115	0.272727	9	5																72	0.68	3	6
120	0.0909091	9	5																74	0.782609	3	6
5	0	9	6																76	0.666667	3	6
10	0.714286	9	6																78	0.703704	3	6
15	0.272727	9	6																80	0.769231	3	6
20	0	9	6																82	0.75	3	6
25	0.44	9	6																84	0.727273	3	6
30	0.241379	9	6																86	0.833333	3	6
35	0.12	9	6																88	0.68	3	6
40	0.135135	9	6																90	0.73913	3	6
45	0.0714286	9	6																40	0.323529	9	6
50	0.0625	9	6																42	0.472222	9	6
55	0	9	6																44	0.366667	9	6
60	0.1875	9	6																46	0.416667	9	6
65	0.130435	9	6																48	0.34375	9	6
70	0.05	9	6																50	0.392857	9	6
75	0.17	9	6																52	0.517241	9	6
80	0.333333	9	6																54	0.454545	9	6
85	0.0909091	9	6																56	0.470588	9	6
90	0.411765	9	6																58	0.517241	9	6
95	0.38	9	6																60	0.4375	9	6
100	0.3	9	6																62	0.464286	9	6
105	0.333333	9	6																64	0.428571	9	6
110	0.384615	9	6																66	0.533333	9	6
115	0.272727	9	6																68	0.387097	9	6
120	0.13	9	6																70	0.40625	9	6
5	1	27	1																72	0.424242	9	6
10	0.333333	27	1																74	0.5	9	6
15	0.657143	27	1																76	0.5625	9	6
20	0.565217	27	1																78	0.578947	9	6
25	0.263158	27	1																80	0.5	9	6
30	0.434783	27	1																82	0.484848	9	6
35	0.288136	27	1																84	0.448276	9	6
40	0.2	27	1																86	0.548387	9	6
45	0.02	27	1																88	0.321429	9	6
50	0.0222222	27	1																90	0.48	9	6
55	0.0526316	27	1																40	0.285714	27	6
60	0.219512	27	1																42	0.295455	27	6
65	0.31	27	1																44	0.421053	27	6
70	0.24	27	1																46	0.340909	27	6
75	0.12	27	1																48	0.25	27	6
80	0.05	27	1																50	0.424242	27	6
85	0.5	27	1																52	0.4375	27	6
90	0.17	27	1																54	0.4	27	6
95	0	27	1																56	0.351351	27	6
100	0.466667	27	1																58	0.375	27	6
105	0.263158	27	1																60	0.21875	27	6
110	0.285714	27	1																62	0.37037	27	6
115	0.25	27	1																64	0.32	27	6
120	0.43	27	1																66	0.461538	27	6
5	1	27	2																68	0.291667	27	6
10	1	27	2																70	0.307692	27	6
15	1	27	2																72	0.434783	27	6
20	1	27	2																74	0.285714	27	6
25	1	27	2																76	0.3	27	6
30	0.945946	27	2																78	0.32	27	6
35	0.888889	27	2																80	0.3125	27	6
40	1	27	2																82	0.444444	27	6
45	0.931034	27	2																84	0.5	27	6
50	0.851852	27	2																86	0.37037	27	6
55	0.6	27	2																88	0.333333	27	6
60	0.7	27	2																90	0.35	27	6
65	0.666667	27	2
70	0.714286	27	2
75	0.555556	27	2
80	0.75	27	2
85	0.666667	27	2
90	0.5	27	2
95	1	27	2
100	0.75	27	2
105	0.5	27	2
110	1	27	2
115	0.777778	27	2
120	0.454545	27	2
5	1	27	3
10	0.44	27	3
15	0.6	27	3
20	0.381818	27	3
25	0.133333	27	3
30	0.163636	27	3
35	0.545455	27	3
40	0.5	27	3
45	0.3125	27	3
50	0.428571	27	3
55	0.578947	27	3
60	0.405405	27	3
65	0.375	27	3
70	0.0666667	27	3
75	0.545455	27	3
80	0.1	27	3
85	0.285714	27	3
90	0.473684	27	3
95	0.363636	27	3
100	0.222222	27	3
105	0.0526316	27	3
110	0.368421	27	3
115	0.222222	27	3
120	0.777778	27	3
5	0	27	4
10	0.52381	27	4
15	0.407407	27	4
20	0.481481	27	4
25	0.511111	27	4
30	0.173913	27	4
35	0.219512	27	4
40	0.192308	27	4
45	0.333333	27	4
50	0.0526316	27	4
55	0.12	27	4
60	0.111111	27	4
65	0.290323	27	4
70	0	27	4
75	0.18	27	4
80	0.11	27	4
85	0.375	27	4
90	0.111111	27	4
95	0.08	27	4
100	0.230769	27	4
105	0.142857	27	4
110	0.25	27	4
115	0	27	4
120	0.0588235	27	4
5	0.31	27	5
10	0	27	5
15	0.176471	27	5
20	0.414634	27	5
25	0.214286	27	5
30	0.5	27	5
35	0.466667	27	5
40	0.111111	27	5
45	0.14	27	5
50	0.0909091	27	5
55	0.2	27	5
60	0.166667	27	5
65	0.333333	27	5
70	0.538462	27	5
75	0.555556	27	5
80	0.25	27	5
85	0.2	27	5
90	0.142857	27	5
95	0.43	27	5
100	0.2	27	5
105	0	27	5
110	0.333333	27	5
115	0.111111	27	5
120	0.5	27	5
5	0	27	6
10	0.692308	27	6
15	0.652174	27	6
20	0.586207	27	6
25	0.25	27	6
30	0.444444	27	6
35	0.8	27	6
40	0.428571	27	6
45	0.357143	27	6
50	0.586207	27	6
55	0.714286	27	6
60	0.555556	27	6
65	0.259259	27	6
70	0.333333	27	6
75	0.2	27	6
80	0.428571	27	6
85	0.125	27	6
90	0.4	27	6
95	0.176471	27	6
100	0.333333	27	6
105	0.272727	27	6
110	0.385	27	6
115	0.666667	27	6
120	0.454545	27	6
